# Supplementary material for: In Vivo Comparative Study on Acute and Sub-acute Biological Effects Induced by Ultrafine Particles of Different Anthropogenic Sources in BALB/c Mice
Source: Int J Mol Sci. 2019 Jun 8;20(11):2805. doi: 10.3390/ijms20112805 (PMC6600162; doi:10.3390/ijms20112805)
Supplement: Supplementary file 1 [file ijms-20-02805-s001.zip]

Archive with 2 entries (2 files):
- Supplementary file 1.xlsx
- Supplementary file 2.xlsx
