# Supplementary material for: In Vivo Comparative Study on Acute and Sub-acute Biological Effects Induced by Ultrafine Particles of Different Anthropogenic Sources in BALB/c Mice
Source: Int J Mol Sci. 2019 Jun 8;20(11):2805. doi: 10.3390/ijms20112805 (PMC6600162; doi:10.3390/ijms20112805)
Supplement: Supplementary file 1 [file ijms-20-02805-s001.zip › Supplementary file 1.xlsx]

## Sheet: Foglio1
		3h BALf Hsp70 (ng/mL)	3h LUNG HO-1	3h LUNG Cyp1b1	3h LUNG iNOS	3h LUNG Hsp70	3h LUNG COX-2	3h HEART HO-1	3h HEART Cyp1b1	3h HEART iNOS	3h HEART Hsp70	3h HEART COX-2	3h HEART MPO	3h BALf ALP IU/L	3h BALf LDH mU/mL	3h BALf cells/mL BALf	3h BALf % AMs	3h BALf % PMNs	3h BALf % Ls	3h BALf total protein ug/uL	3h BALf MPO	3h BALf TAC (Trolox (nmol/ml)/ Tot Pt (mg/mL)	3h BALf ET-1 (pg/mL)	3h BALf TNFa pg/ml	3h BALf IL-6 pg/ml	3h BALf RAGE pg/ml	3h BALf MMP-9 pg/ml
3h BALf Hsp70 (ng/mL)	Pearson's correlation	1	0.412692	0.0326562	0.121321	-0.167164	0.288992	0.330597	0.257858	0.242824	0.257864	0.043833	0.38328	-0.31122	0.303418	0.233408	-0.364966	0.355637	0.21301	0.140141	0.555087	0.177843	0.317586	0.156416	0.195868	0.271988	0.0203643
	Sign. (two-tailed)		0.126319	0.904436	0.654457	0.536051	0.296177	0.211062	0.334943	0.364842	0.334932	0.876735	0.142809	0.240665	0.508281	0.384297	0.181034	0.193288	0.445926	0.604696	0.0256171	0.509927	0.230669	0.577741	0.484174	0.326754	0.944911
	N	16	15	16	16	16	15	16	16	16	16	15	16	16	7	16	15	15	15	16	16	16	16	15	15	15	14
3h LUNG HO-1	Pearson's correlation	0.412692	1	0.0614673	0.456174	0.30789	0.74892	0.101074	0.590011	0.636703	0.219376	0.138843	0.587783	-0.000941265	0.478717	0.153445	-0.522116	0.520374	-0.163072	0.687027	0.701492	-0.246665	0.852185	0.27257	0.532556	0.805334	0.56766
	Sign. (two-tailed)	0.126319		0.814711	0.0657001	0.229268	0.000842231	0.699506	0.012663	0.00598941	0.397557	0.60808	0.0130882	0.997344	0.277133	0.585076	0.0554691	0.0564351	0.577511	0.00466077	0.00356346	0.375478	5.48076e-05	0.325679	0.0409719	0.000291098	0.0342234
	N	15	17	17	17	17	16	17	17	17	17	16	17	15	7	15	14	14	14	15	15	15	15	15	15	15	14
3h LUNG Cyp1b1	Pearson's correlation	0.0326562	0.0614673	1	-0.446027	-0.0221186	-0.277497	0.262026	0.701845	0.00471863	0.837488	0.350057	0.0395513	-0.143613	0.0773461	0.310438	0.118285	-0.127028	0.409729	0.613894	0.417979	0.203334	0.114947	0.112164	-0.201591	0.134749	-0.102152
	Sign. (two-tailed)	0.904436	0.814711		0.0635574	0.930581	0.280875	0.293549	0.00116811	0.985174	1.44947e-05	0.168378	0.876179	0.595684	0.869086	0.241913	0.674593	0.651894	0.129338	0.0114182	0.107166	0.450068	0.671638	0.679188	0.454044	0.6188	0.717158
	N	16	17	18	18	18	17	18	18	18	18	17	18	16	7	16	15	15	15	16	16	16	16	16	16	16	15
3h LUNG iNOS	Pearson's correlation	0.121321	0.456174	-0.446027	1	0.401371	0.78185	-0.452646	0.0211881	-0.12335	-0.101254	0.103344	0.560003	0.470496	0.413731	-0.033123	-0.662484	0.661261	-0.197695	0.184675	0.215291	-0.455986	0.424922	0.429701	0.603664	0.162696	0.744564
	Sign. (two-tailed)	0.654457	0.0657001	0.0635574		0.0987594	0.000209244	0.059268	0.933495	0.625814	0.689324	0.693063	0.015652	0.0658799	0.356165	0.903076	0.00712008	0.00726506	0.480024	0.49353	0.423267	0.0758703	0.100867	0.0966874	0.0132839	0.547155	0.00145208
	N	16	17	18	18	18	17	18	18	18	18	17	18	16	7	16	15	15	15	16	16	16	16	16	16	16	15
3h LUNG Hsp70	Pearson's correlation	-0.167164	0.30789	-0.0221186	0.401371	1	0.449193	-0.334736	0.224826	0.240594	0.0302705	0.159333	0.461544	0.28476	0.271434	-0.284958	-0.424003	0.430403	-0.417914	0.196704	0.107831	-0.066224	0.307788	0.395592	0.493206	0.16402	0.464042
	Sign. (two-tailed)	0.536051	0.229268	0.930581	0.0987594		0.0704793	0.174538	0.369752	0.336201	0.90509	0.541312	0.0538474	0.285081	0.555986	0.284732	0.115239	0.109277	0.121117	0.465285	0.691	0.807483	0.246167	0.129349	0.0522235	0.543854	0.0814318
	N	16	17	18	18	18	17	18	18	18	18	17	18	16	7	16	15	15	15	16	16	16	16	16	16	16	15
3h LUNG COX-2	Pearson's correlation	0.288992	0.74892	-0.277497	0.78185	0.449193	1	-0.302782	0.326523	0.135623	0.0675205	0.126291	0.676364	0.209552	0.419413	0.115279	-0.717813	0.720142	-0.366541	0.374778	0.450129	-0.496896	0.720473	0.322171	0.776589	0.48398	0.557851
	Sign. (two-tailed)	0.296177	0.000842231	0.280875	0.000209244	0.0704793		0.237486	0.200843	0.603759	0.796807	0.641173	0.00287116	0.453517	0.348918	0.68246	0.00384209	0.00367622	0.197386	0.168705	0.0922528	0.0595195	0.00244659	0.241571	0.000661336	0.0675474	0.0381795
	N	15	16	17	17	17	17	17	17	17	17	16	17	15	7	15	14	14	14	15	15	15	15	15	15	15	14
3h HEART HO-1	Pearson's correlation	0.330597	0.101074	0.262026	-0.452646	-0.334736	-0.302782	1	0.128937	0.198351	0.236596	0.261299	-0.191208	-0.543685	-0.087591	0.00453708	0.323838	-0.332465	0.44633	0.169618	0.296815	0.611888	-0.157547	-0.408827	-0.461362	0.189047	-0.329287
	Sign. (two-tailed)	0.211062	0.699506	0.293549	0.059268	0.174538	0.237486		0.610122	0.43011	0.344533	0.311039	0.447229	0.0294911	0.851871	0.986695	0.239004	0.225994	0.0953753	0.529995	0.264274	0.0117667	0.560076	0.115885	0.0720487	0.483171	0.230734
	N	16	17	18	18	18	17	18	18	18	18	17	18	16	7	16	15	15	15	16	16	16	16	16	16	16	15
3h HEART Cyp1b1	Pearson's correlation	0.257858	0.590011	0.701845	0.0211881	0.224826	0.326523	0.128937	1	0.324008	0.813561	0.396994	0.431598	-0.128887	-0.0280394	0.294795	-0.295693	0.289945	0.12983	0.822442	0.715593	-0.158284	0.557639	0.0491447	0.124044	0.544902	0.111856
	Sign. (two-tailed)	0.334943	0.012663	0.00116811	0.933495	0.369752	0.200843	0.610122		0.189626	4.01444e-05	0.114606	0.073705	0.634274	0.952418	0.267694	0.284609	0.294516	0.644679	9.19919e-05	0.00182734	0.558219	0.0248063	0.856571	0.647168	0.0290576	0.691453
	N	16	17	18	18	18	17	18	18	18	18	17	18	16	7	16	15	15	15	16	16	16	16	16	16	16	15
3h HEART iNOS	Pearson's correlation	0.242824	0.636703	0.00471863	-0.12335	0.240594	0.135623	0.198351	0.324008	1	-0.0846451	-0.142514	0.0798378	-0.128815	0.217236	-0.0371486	0.037558	-0.035157	-0.0853275	0.281804	0.316827	0.10745	0.483238	-0.102448	0.0887946	0.620858	0.0724444
	Sign. (two-tailed)	0.364842	0.00598941	0.985174	0.625814	0.336201	0.603759	0.43011	0.189626		0.738427	0.585313	0.752831	0.634466	0.639849	0.891357	0.894282	0.901009	0.762382	0.290328	0.231845	0.692043	0.0579312	0.705768	0.743657	0.0102708	0.79751
	N	16	17	18	18	18	17	18	18	18	18	17	18	16	7	16	15	15	15	16	16	16	16	16	16	16	15
3h HEART Hsp70	Pearson's correlation	0.257864	0.219376	0.837488	-0.101254	0.0302705	0.0675205	0.236596	0.813561	-0.0846451	1	0.554397	0.302722	-0.122341	0.191928	0.453465	-0.341172	0.32665	0.448765	0.672456	0.646213	0.0432786	0.229622	0.148608	-0.00419941	0.218807	0.0243462
	Sign. (two-tailed)	0.334932	0.397557	1.44947e-05	0.689324	0.90509	0.796807	0.344533	4.01444e-05	0.738427		0.0209166	0.22207	0.651724	0.680141	0.0777117	0.213324	0.234713	0.0933651	0.00431713	0.00683836	0.873555	0.392275	0.582815	0.987685	0.415548	0.931368
	N	16	17	18	18	18	17	18	18	18	18	17	18	16	7	16	15	15	15	16	16	16	16	16	16	16	15
3h HEART COX-2	Pearson's correlation	0.043833	0.138843	0.350057	0.103344	0.159333	0.126291	0.261299	0.396994	-0.142514	0.554397	1	0.0595906	-0.443657	0.4458	-0.297057	-0.170452	0.158215	0.502378	0.433355	0.537304	0.286007	0.0472648	-0.0896849	-0.166937	0.0835401	0.112209
	Sign. (two-tailed)	0.876735	0.60808	0.168378	0.693063	0.541312	0.641173	0.311039	0.114606	0.585313	0.0209166		0.82028	0.0976165	0.375598	0.282287	0.560162	0.589048	0.0671395	0.106599	0.0388734	0.30142	0.86716	0.750595	0.552077	0.767232	0.702526
	N	15	16	17	17	17	16	17	17	17	17	17	17	15	6	15	14	14	14	15	15	15	15	15	15	15	14
3h HEART MPO	Pearson's correlation	0.38328	0.587783	0.0395513	0.560003	0.461544	0.676364	-0.191208	0.431598	0.0798378	0.302722	0.0595906	1	0.147704	-0.143009	0.154206	-0.577335	0.576126	-0.174019	0.372688	0.549037	-0.481004	0.686615	0.653393	0.528547	0.240625	0.640999
	Sign. (two-tailed)	0.142809	0.0130882	0.876179	0.015652	0.0538474	0.00287116	0.447229	0.073705	0.752831	0.22207	0.82028		0.585135	0.759696	0.56853	0.0242198	0.0245888	0.535083	0.155126	0.0276208	0.0592707	0.00330624	0.00605493	0.0353057	0.369336	0.0100224
	N	16	17	18	18	18	17	18	18	18	18	17	18	16	7	16	15	15	15	16	16	16	16	16	16	16	15
3h BALf ALP IU/L	Pearson's correlation	-0.31122	-0.000941265	-0.143613	0.470496	0.28476	0.209552	-0.543685	-0.128887	-0.128815	-0.122341	-0.443657	0.147704	1	0.0524885	0.167924	-0.184329	0.190334	-0.328802	-0.135152	-0.20431	-0.405164	0.091896	0.412877	0.244628	-0.229559	0.359892
	Sign. (two-tailed)	0.240665	0.997344	0.595684	0.0658799	0.285081	0.453517	0.0294911	0.634274	0.634466	0.651724	0.0976165	0.585135		0.911015	0.534173	0.510769	0.496846	0.231463	0.61774	0.447847	0.119509	0.734999	0.126132	0.37956	0.410494	0.206257
	N	16	15	16	16	16	15	16	16	16	16	15	16	16	7	16	15	15	15	16	16	16	16	15	15	15	14
3h BALf LDH mU/mL	Pearson's correlation	0.303418	0.478717	0.0773461	0.413731	0.271434	0.419413	-0.087591	-0.0280394	0.217236	0.191928	0.4458	-0.143009	0.0524885	1	0.227074	-0.828958	0.824737	-0.269437	0.0906279	0.496341	0.222562	0.244642	0.684849	0.769487	0.187179	0.852022
	Sign. (two-tailed)	0.508281	0.277133	0.869086	0.356165	0.555986	0.348918	0.851871	0.952418	0.639849	0.680141	0.375598	0.759696	0.911015		0.624368	0.0413812	0.043384	0.605625	0.846776	0.25722	0.631455	0.596999	0.13333	0.0735801	0.72251	0.0667957
	N	7	7	7	7	7	7	7	7	7	7	6	7	7	7	7	6	6	6	7	7	7	7	6	6	6	5
3h BALf cells/mL BALf	Pearson's correlation	0.233408	0.153445	0.310438	-0.033123	-0.284958	0.115279	0.00453708	0.294795	-0.0371486	0.453465	-0.297057	0.154206	0.167924	0.227074	1	-0.40087	0.403655	-0.284712	0.305438	0.219032	-0.285882	0.251885	0.275274	0.39941	0.2686	0.155662
	Sign. (two-tailed)	0.384297	0.585076	0.241913	0.903076	0.284732	0.68246	0.986695	0.267694	0.891357	0.0777117	0.282287	0.56853	0.534173	0.624368		0.138657	0.13568	0.30371	0.249978	0.415058	0.283103	0.34665	0.32071	0.140234	0.333053	0.595149
	N	16	15	16	16	16	15	16	16	16	16	15	16	16	7	16	15	15	15	16	16	16	16	15	15	15	14
3h BALf % AMs	Pearson's correlation	-0.364966	-0.522116	0.118285	-0.662484	-0.424003	-0.717813	0.323838	-0.295693	0.037558	-0.341172	-0.170452	-0.577335	-0.184329	-0.828958	-0.40087	1	-0.999748	0.375482	-0.523859	-0.455234	0.301099	-0.507426	-0.884663	-0.88004	-0.430777	-0.806583
	Sign. (two-tailed)	0.181034	0.0554691	0.674593	0.00712008	0.115239	0.00384209	0.239004	0.284609	0.894282	0.213324	0.560162	0.0242198	0.510769	0.0413812	0.138657		8.02896e-23	0.167842	0.0450329	0.0881711	0.275474	0.0535082	2.63919e-05	3.30649e-05	0.124122	0.000864148
	N	15	14	15	15	15	14	15	15	15	15	14	15	15	6	15	15	15	15	15	15	15	15	14	14	14	13
3h BALf % PMNs	Pearson's correlation	0.355637	0.520374	-0.127028	0.661261	0.430403	0.720142	-0.332465	0.289945	-0.035157	0.32665	0.158215	0.576126	0.190334	0.824737	0.403655	-0.999748	1	-0.396109	0.51909	0.446242	-0.308119	0.510953	0.884995	0.882334	0.430006	0.804305
	Sign. (two-tailed)	0.193288	0.0564351	0.651894	0.00726506	0.109277	0.00367622	0.225994	0.294516	0.901009	0.234713	0.589048	0.0245888	0.496846	0.043384	0.13568	8.02896e-23		0.143847	0.0473822	0.0954486	0.263879	0.051598	2.5959e-05	2.95998e-05	0.124872	0.00091732
	N	15	14	15	15	15	14	15	15	15	15	14	15	15	6	15	15	15	15	15	15	15	15	14	14	14	13
3h BALf % Ls	Pearson's correlation	0.21301	-0.163072	0.409729	-0.197695	-0.417914	-0.366541	0.44633	0.12983	-0.0853275	0.448765	0.502378	-0.174019	-0.328802	-0.269437	-0.284712	0.375482	-0.396109	1	0.0170172	0.169192	0.368679	-0.337189	-0.324839	-0.406268	-0.126303	-0.183726
	Sign. (two-tailed)	0.445926	0.577511	0.129338	0.480024	0.121117	0.197386	0.0953753	0.644679	0.762382	0.0933651	0.0671395	0.535083	0.231463	0.605625	0.30371	0.167842	0.143847		0.952002	0.54664	0.176302	0.219063	0.257133	0.149459	0.667012	0.547949
	N	15	14	15	15	15	14	15	15	15	15	14	15	15	6	15	15	15	15	15	15	15	15	14	14	14	13
3h BALf total protein ug/uL	Pearson's correlation	0.140141	0.687027	0.613894	0.184675	0.196704	0.374778	0.169618	0.822442	0.281804	0.672456	0.433355	0.372688	-0.135152	0.0906279	0.305438	-0.523859	0.51909	0.0170172	1	0.664103	-0.182738	0.562067	0.242203	0.285573	0.741704	0.448704
	Sign. (two-tailed)	0.604696	0.00466077	0.0114182	0.49353	0.465285	0.168705	0.529995	9.19919e-05	0.290328	0.00431713	0.106599	0.155126	0.61774	0.846776	0.249978	0.0450329	0.0473822	0.952002		0.00502105	0.498153	0.0234461	0.384451	0.302185	0.00154929	0.107548
	N	16	15	16	16	16	15	16	16	16	16	15	16	16	7	16	15	15	15	16	16	16	16	15	15	15	14
3h BALf MPO	Pearson's correlation	0.555087	0.701492	0.417979	0.215291	0.107831	0.450129	0.296815	0.715593	0.316827	0.646213	0.537304	0.549037	-0.20431	0.496341	0.219032	-0.455234	0.446242	0.169192	0.664103	1	0.0175613	0.715686	0.166225	0.203059	0.478064	0.28513
	Sign. (two-tailed)	0.0256171	0.00356346	0.107166	0.423267	0.691	0.0922528	0.264274	0.00182734	0.231845	0.00683836	0.0388734	0.0276208	0.447847	0.25722	0.415058	0.0881711	0.0954486	0.54664	0.00502105		0.948531	0.00182368	0.553797	0.467942	0.0714736	0.323101
	N	16	15	16	16	16	15	16	16	16	16	15	16	16	7	16	15	15	15	16	16	16	16	15	15	15	14
3h BALf TAC (Trolox (nmol/ml)/ Tot Pt (mg/mL)	Pearson's correlation	0.177843	-0.246665	0.203334	-0.455986	-0.066224	-0.496896	0.611888	-0.158284	0.10745	0.0432786	0.286007	-0.481004	-0.405164	0.222562	-0.285882	0.301099	-0.308119	0.368679	-0.182738	0.0175613	1	-0.409422	-0.228308	-0.319834	-0.0589231	-0.265548
	Sign. (two-tailed)	0.509927	0.375478	0.450068	0.0758703	0.807483	0.0595195	0.0117667	0.558219	0.692043	0.873555	0.30142	0.0592707	0.119509	0.631455	0.283103	0.275474	0.263879	0.176302	0.498153	0.948531		0.115303	0.41312	0.245196	0.834768	0.358838
	N	16	15	16	16	16	15	16	16	16	16	15	16	16	7	16	15	15	15	16	16	16	16	15	15	15	14
3h BALf ET-1 (pg/mL)	Pearson's correlation	0.317586	0.852185	0.114947	0.424922	0.307788	0.720473	-0.157547	0.557639	0.483238	0.229622	0.0472648	0.686615	0.091896	0.244642	0.251885	-0.507426	0.510953	-0.337189	0.562067	0.715686	-0.409422	1	0.435832	0.487555	0.511791	0.487664
	Sign. (two-tailed)	0.230669	5.48076e-05	0.671638	0.100867	0.246167	0.00244659	0.560076	0.0248063	0.0579312	0.392275	0.86716	0.00330624	0.734999	0.596999	0.34665	0.0535082	0.051598	0.219063	0.0234461	0.00182368	0.115303		0.104389	0.0652513	0.0511513	0.0769096
	N	16	15	16	16	16	15	16	16	16	16	15	16	16	7	16	15	15	15	16	16	16	16	15	15	15	14
3h BALf TNFa pg/ml	Pearson's correlation	0.156416	0.27257	0.112164	0.429701	0.395592	0.322171	-0.408827	0.0491447	-0.102448	0.148608	-0.0896849	0.653393	0.412877	0.684849	0.275274	-0.884663	0.884995	-0.324839	0.242203	0.166225	-0.228308	0.435832	1	0.644689	0.119431	0.791427
	Sign. (two-tailed)	0.577741	0.325679	0.679188	0.0966874	0.129349	0.241571	0.115885	0.856571	0.705768	0.582815	0.750595	0.00605493	0.126132	0.13333	0.32071	2.63919e-05	2.5959e-05	0.257133	0.384451	0.553797	0.41312	0.104389		0.00701452	0.659536	0.000439751
	N	15	15	16	16	16	15	16	16	16	16	15	16	15	6	15	14	14	14	15	15	15	15	16	16	16	15
3h BALf IL-6 pg/ml	Pearson's correlation	0.195868	0.532556	-0.201591	0.603664	0.493206	0.776589	-0.461362	0.124044	0.0887946	-0.00419941	-0.166937	0.528547	0.244628	0.769487	0.39941	-0.88004	0.882334	-0.406268	0.285573	0.203059	-0.319834	0.487555	0.644689	1	0.473302	0.699874
	Sign. (two-tailed)	0.484174	0.0409719	0.454044	0.0132839	0.0522235	0.000661336	0.0720487	0.647168	0.743657	0.987685	0.552077	0.0353057	0.37956	0.0735801	0.140234	3.30649e-05	2.95998e-05	0.149459	0.302185	0.467942	0.245196	0.0652513	0.00701452		0.0640646	0.00367486
	N	15	15	16	16	16	15	16	16	16	16	15	16	15	6	15	14	14	14	15	15	15	15	16	16	16	15
3h BALf RAGE pg/ml	Pearson's correlation	0.271988	0.805334	0.134749	0.162696	0.16402	0.48398	0.189047	0.544902	0.620858	0.218807	0.0835401	0.240625	-0.229559	0.187179	0.2686	-0.430777	0.430006	-0.126303	0.741704	0.478064	-0.0589231	0.511791	0.119431	0.473302	1	0.36218
	Sign. (two-tailed)	0.326754	0.000291098	0.6188	0.547155	0.543854	0.0675474	0.483171	0.0290576	0.0102708	0.415548	0.767232	0.369336	0.410494	0.72251	0.333053	0.124122	0.124872	0.667012	0.00154929	0.0714736	0.834768	0.0511513	0.659536	0.0640646		0.184639
	N	15	15	16	16	16	15	16	16	16	16	15	16	15	6	15	14	14	14	15	15	15	15	16	16	16	15
3h BALf MMP-9 pg/ml	Pearson's correlation	0.0203643	0.56766	-0.102152	0.744564	0.464042	0.557851	-0.329287	0.111856	0.0724444	0.0243462	0.112209	0.640999	0.359892	0.852022	0.155662	-0.806583	0.804305	-0.183726	0.448704	0.28513	-0.265548	0.487664	0.791427	0.699874	0.36218	1
	Sign. (two-tailed)	0.944911	0.0342234	0.717158	0.00145208	0.0814318	0.0381795	0.230734	0.691453	0.79751	0.931368	0.702526	0.0100224	0.206257	0.0667957	0.595149	0.000864148	0.00091732	0.547949	0.107548	0.323101	0.358838	0.0769096	0.000439751	0.00367486	0.184639
	N	14	14	15	15	15	14	15	15	15	15	14	15	14	5	14	13	13	13	14	14	14	14	15	15	15	15
