# Supplementary material for: In Vivo Comparative Study on Acute and Sub-acute Biological Effects Induced by Ultrafine Particles of Different Anthropogenic Sources in BALB/c Mice
Source: Int J Mol Sci. 2019 Jun 8;20(11):2805. doi: 10.3390/ijms20112805 (PMC6600162; doi:10.3390/ijms20112805)
Supplement: Supplementary file 1 [file ijms-20-02805-s001.zip › Supplementary file 2.xlsx]

## Sheet: Foglio 1
Correlazioni
		24h BALf % AMs	24h BALf % PMNs	24h BALf % Ls	24h BALf TAC (Trolox (nmol/ml)/ Tot Pt (mg/mL)	24h BALf LDH mU/mL	24h LUNG HO-1	24h LUNG Cyp1b1	24h LUNG iNOS	24h LUNG Hsp70	24h LUNG COX-2	24h HEART HO-1	24h HEART Cyp1b1	24h HEART iNOS	24h HEART Hsp70	24h HEART COX-2	24h HEART MPO	24h BALf ALP IU/L	24h BALf cells/mL BALf	24h BALf total protein ug/uL	24h BALf MPO	24h BALf TNFa (pg/ml)	24h BALf IL-6 (pg/ml)	24h BALf RAGE (pg/ml)	24h BALf MMP-9 (pg/ml)
24h BALf % AMs	Correlazione di Pearson	1	-0.999587	-0.146324	0.55651	0.272572	-0.279608	-0.218254	-0.260292	-0.127937	-0.790988	-0.0818845	-0.399197	-0.146204	-0.159745	-0.00402651	0.0724845	-0.0312595	0.345804	-0.284237	-0.0520606	-0.328037	-0.31499	0.134022	-0.310558
	Sign. (a due code)		1.17796e-27	0.550011	0.0133361	0.258898	0.261137	0.369371	0.296872	0.601699	0.000156218	0.738942	0.100772	0.550341	0.526623	0.987763	0.768077	0.902003	0.147008	0.238251	0.842705	0.170342	0.189002	0.584375	0.19564
	N	19	19	19	19	19	18	19	18	19	17	19	18	19	18	17	19	18	19	19	17	19	19	19	19
24h BALf % PMNs	Correlazione di Pearson	-0.999587	1	0.117943	-0.560377	-0.282316	0.277985	0.229383	0.275336	0.145519	0.788498	0.0973653	0.393416	0.156583	0.150646	-0.00147703	-0.0672831	0.0307434	-0.360641	0.286151	0.0297201	0.326598	0.308568	-0.149094	0.3092
	Sign. (a due code)	1.17796e-27		0.630599	0.0125762	0.241576	0.264031	0.344834	0.268798	0.552233	0.000169399	0.691709	0.106265	0.522068	0.550725	0.995511	0.784331	0.903614	0.129302	0.234967	0.909849	0.172337	0.198672	0.542401	0.197706
	N	19	19	19	19	19	18	19	18	19	17	19	18	19	18	17	19	18	19	19	17	19	19	19	19
24h BALf % Ls	Correlazione di Pearson	-0.146324	0.117943	1	0.0807903	0.288811	0.0533525	-0.337914	-0.423751	-0.59835	0.125413	-0.497331	0.264409	-0.329777	0.332059	0.256193	-0.227066	-0.0164219	0.470762	-0.0672945	0.637404	0.0835657	0.259966	0.516317	0.081061
	Sign. (a due code)	0.550011	0.630599		0.742317	0.230451	0.83347	0.157079	0.0797007	0.00680272	0.631508	0.0302716	0.28902	0.167953	0.178225	0.320931	0.349864	0.948433	0.0419221	0.784295	0.00591713	0.733765	0.28244	0.023624	0.741481
	N	19	19	19	19	19	18	19	18	19	17	19	18	19	18	17	19	18	19	19	17	19	19	19	19
24h BALf TAC (Trolox (nmol/ml)/ Tot Pt (mg/mL)	Correlazione di Pearson	0.55651	-0.560377	0.0807903	1	0.495919	-0.281116	-0.43771	-0.405352	-0.158838	-0.719135	-0.0703989	-0.397398	-0.180447	-0.30952	-0.0962614	-0.194664	0.0558617	0.00590664	-0.391903	-0.0193671	0.201006	0.196982	0.321177	0.196907
	Sign. (a due code)	0.0133361	0.0125762	0.742317		0.0261635	0.243668	0.0535906	0.0851154	0.503577	0.000769795	0.768049	0.0920217	0.446476	0.197217	0.70397	0.410837	0.825748	0.980283	0.0874636	0.9392	0.395455	0.405178	0.16735	0.40536
	N	19	19	19	20	20	19	20	19	20	18	20	19	20	19	18	20	18	20	20	18	20	20	20	20
24h BALf LDH mU/mL	Correlazione di Pearson	0.272572	-0.282316	0.288811	0.495919	1	0.0847642	-0.287513	0.202921	0.114219	-0.201084	0.271755	-0.0891253	-0.217249	0.0341094	-0.0640938	0.107336	0.130862	0.0622309	0.276439	0.455267	0.13439	0.128592	0.326106	0.139546
	Sign. (a due code)	0.258898	0.241576	0.230451	0.0261635		0.730082	0.21901	0.404742	0.631594	0.423651	0.246437	0.716726	0.357538	0.889746	0.800528	0.652409	0.604754	0.794372	0.238065	0.0576307	0.572153	0.588989	0.160559	0.557361
	N	19	19	19	20	20	19	20	19	20	18	20	19	20	19	18	20	18	20	20	18	20	20	20	20
24h LUNG HO-1	Correlazione di Pearson	-0.279608	0.277985	0.0533525	-0.281116	0.0847642	1	0.0106682	-0.195021	-0.172367	0.207155	0.17325	0.0840987	-0.174915	0.339988	0.425499	0.0643247	-0.604448	-0.0961092	-0.138522	0.0425876	-0.172684	-0.162704	-0.193939	-0.274062
	Sign. (a due code)	0.261137	0.264031	0.83347	0.243668	0.730082		0.964395	0.423656	0.467421	0.394794	0.465109	0.732127	0.460764	0.154387	0.0693328	0.787603	0.0101663	0.695503	0.5717	0.871077	0.479598	0.505719	0.426284	0.256201
	N	18	18	18	19	19	20	20	19	20	19	20	19	20	19	19	20	17	19	19	17	19	19	19	19
24h LUNG Cyp1b1	Correlazione di Pearson	-0.218254	0.229383	-0.337914	-0.43771	-0.287513	0.0106682	1	0.455735	0.458238	0.469048	0.377404	0.323411	0.218463	0.26349	0.179497	0.182562	0.160596	-0.0650806	0.186676	-0.191589	-0.325089	-0.325096	-0.104734	-0.216736
	Sign. (a due code)	0.369371	0.344834	0.157079	0.0535906	0.21901	0.964395		0.0434437	0.0366986	0.0427771	0.0916772	0.164249	0.341412	0.261663	0.462158	0.42832	0.524391	0.785163	0.430667	0.446308	0.161945	0.161935	0.660344	0.358705
	N	19	19	19	20	20	20	21	20	21	19	21	20	21	20	19	21	18	20	20	18	20	20	20	20
24h LUNG iNOS	Correlazione di Pearson	-0.260292	0.275336	-0.423751	-0.405352	0.202921	-0.195021	0.455735	1	0.794989	0.29868	0.575043	0.16076	0.481122	-0.0155753	-0.281099	0.227507	0.162279	-0.450788	0.688492	0.0329598	-0.0678455	-0.0778286	-0.39142	-0.00313429
	Sign. (a due code)	0.296872	0.268798	0.0797007	0.0851154	0.404742	0.423656	0.0434437		2.80904e-05	0.228612	0.00799084	0.510885	0.0317441	0.949539	0.258495	0.334714	0.53376	0.0527425	0.00111684	0.896699	0.782569	0.751474	0.0974743	0.98984
	N	18	18	18	19	19	19	20	20	20	18	20	19	20	19	18	20	17	19	19	18	19	19	19	19
24h LUNG Hsp70	Correlazione di Pearson	-0.127937	0.145519	-0.59835	-0.158838	0.114219	-0.172367	0.458238	0.794989	1	0.0058789	0.654614	-0.246526	0.310511	-0.345774	-0.569993	0.0326272	0.173286	-0.260393	0.51697	-0.242768	-0.01764	-0.0147711	-0.330146	-0.0662928
	Sign. (a due code)	0.601699	0.552233	0.00680272	0.503577	0.631594	0.467421	0.0366986	2.80904e-05		0.980944	0.0012822	0.294735	0.170701	0.135362	0.0108365	0.888346	0.491679	0.267518	0.0195901	0.331718	0.941158	0.950716	0.155138	0.781253
	N	19	19	19	20	20	20	21	20	21	19	21	20	21	20	19	21	18	20	20	18	20	20	20	20
24h LUNG COX-2	Correlazione di Pearson	-0.790988	0.788498	0.125413	-0.719135	-0.201084	0.207155	0.469048	0.29868	0.0058789	1	0.263676	0.628945	0.100064	0.482215	0.363003	0.251709	0.079347	-0.116556	0.318931	0.243736	-0.204954	-0.218493	0.0235656	-0.0391829
	Sign. (a due code)	0.000156218	0.000169399	0.631508	0.000769795	0.423651	0.394794	0.0427771	0.228612	0.980944		0.27538	0.00517174	0.683578	0.0427004	0.138719	0.298551	0.770208	0.645099	0.197061	0.362989	0.414595	0.383738	0.926051	0.877324
	N	17	17	17	18	18	19	19	18	19	19	19	18	19	18	18	19	16	18	18	16	18	18	18	18
24h HEART HO-1	Correlazione di Pearson	-0.0818845	0.0973653	-0.497331	-0.0703989	0.271755	0.17325	0.377404	0.575043	0.654614	0.263676	1	-0.0838152	0.0785989	-0.130004	-0.0525032	0.0814839	-0.256297	-0.323076	0.174989	-0.226647	-0.236192	-0.239021	-0.253504	-0.221173
	Sign. (a due code)	0.738942	0.691709	0.0302716	0.768049	0.246437	0.465109	0.0916772	0.00799084	0.0012822	0.27538		0.725351	0.73487	0.584869	0.830964	0.725494	0.304614	0.16471	0.46057	0.365785	0.31608	0.310146	0.280835	0.348705
	N	19	19	19	20	20	20	21	20	21	19	21	20	21	20	19	21	18	20	20	18	20	20	20	20
24h HEART Cyp1b1	Correlazione di Pearson	-0.399197	0.393416	0.264409	-0.397398	-0.0891253	0.0840987	0.323411	0.16076	-0.246526	0.628945	-0.0838152	1	0.304291	0.853894	0.621352	0.564415	0.0974284	-0.123091	0.194707	0.592453	-0.122195	-0.133966	0.30073	-0.0116291
	Sign. (a due code)	0.100772	0.106265	0.28902	0.0920217	0.716726	0.732127	0.164249	0.510885	0.294735	0.00517174	0.725351		0.192097	1.6745e-06	0.00591493	0.00952824	0.709895	0.615646	0.424419	0.0122097	0.618237	0.584533	0.21091	0.962314
	N	18	18	18	19	19	19	20	19	20	18	20	20	20	20	18	20	17	19	19	17	19	19	19	19
24h HEART iNOS	Correlazione di Pearson	-0.146204	0.156583	-0.329777	-0.180447	-0.217249	-0.174915	0.218463	0.481122	0.310511	0.100064	0.0785989	0.304291	1	0.195972	-0.146493	0.254886	0.184614	-0.267077	0.293075	0.0159868	-0.0172138	-0.0292203	0.000595385	0.0598934
	Sign. (a due code)	0.550341	0.522068	0.167953	0.446476	0.357538	0.460764	0.341412	0.0317441	0.170701	0.683578	0.73487	0.192097		0.407638	0.549546	0.264826	0.463338	0.254983	0.209829	0.949798	0.942578	0.902671	0.998012	0.801946
	N	19	19	19	20	20	20	21	20	21	19	21	20	21	20	19	21	18	20	20	18	20	20	20	20
24h HEART Hsp70	Correlazione di Pearson	-0.159745	0.150646	0.332059	-0.30952	0.0341094	0.339988	0.26349	-0.0155753	-0.345774	0.482215	-0.130004	0.853894	0.195972	1	0.817914	0.68668	-0.0220379	-0.092558	0.0702201	0.676082	-0.197637	-0.196113	0.241478	-0.235103
	Sign. (a due code)	0.526623	0.550725	0.178225	0.197217	0.889746	0.154387	0.261663	0.949539	0.135362	0.0427004	0.584869	1.6745e-06	0.407638		3.37213e-05	0.000825805	0.933094	0.706269	0.775142	0.00288731	0.417342	0.421016	0.319269	0.332599
	N	18	18	18	19	19	19	20	19	20	18	20	20	20	20	18	20	17	19	19	17	19	19	19	19
24h HEART COX-2	Correlazione di Pearson	-0.00402651	-0.00147703	0.256193	-0.0962614	-0.0640938	0.425499	0.179497	-0.281099	-0.569993	0.363003	-0.0525032	0.621352	-0.146493	0.817914	1	0.480677	-0.34036	-0.214874	-0.407903	0.370242	-0.207341	-0.204913	-0.0271934	-0.258396
	Sign. (a due code)	0.987763	0.995511	0.320931	0.70397	0.800528	0.0693328	0.462158	0.258495	0.0108365	0.138719	0.830964	0.00591493	0.549546	3.37213e-05		0.0372292	0.197074	0.391857	0.0928888	0.158069	0.40906	0.414689	0.914703	0.300532
	N	17	17	17	18	18	19	19	18	19	18	19	18	19	18	19	19	16	18	18	16	18	18	18	18
24h HEART MPO	Correlazione di Pearson	0.0724845	-0.0672831	-0.227066	-0.194664	0.107336	0.0643247	0.182562	0.227507	0.0326272	0.251709	0.0814839	0.564415	0.254886	0.68668	0.480677	1	0.353177	-0.332739	0.351249	0.266514	-0.0489345	-0.0688526	0.0425423	-0.0231228
	Sign. (a due code)	0.768077	0.784331	0.349864	0.410837	0.652409	0.787603	0.42832	0.334714	0.888346	0.298551	0.725494	0.00952824	0.264826	0.000825805	0.0372292		0.150533	0.151725	0.128875	0.285054	0.837672	0.773015	0.858657	0.922915
	N	19	19	19	20	20	20	21	20	21	19	21	20	21	20	19	21	18	20	20	18	20	20	20	20
24h BALf ALP IU/L	Correlazione di Pearson	-0.0312595	0.0307434	-0.0164219	0.0558617	0.130862	-0.604448	0.160596	0.162279	0.173286	0.079347	-0.256297	0.0974284	0.184614	-0.0220379	-0.34036	0.353177	1	0.0661781	0.50965	-0.0589487	0.650863	0.443417	0.38386	0.651337
	Sign. (a due code)	0.902003	0.903614	0.948433	0.825748	0.604754	0.0101663	0.524391	0.53376	0.491679	0.770208	0.304614	0.709895	0.463338	0.933094	0.197074	0.150533		0.794171	0.030731	0.828321	0.00344123	0.0653111	0.115809	0.0034099
	N	18	18	18	18	18	17	18	17	18	16	18	17	18	17	16	18	18	18	18	16	18	18	18	18
24h BALf cells/mL BALf	Correlazione di Pearson	0.345804	-0.360641	0.470762	0.00590664	0.0622309	-0.0961092	-0.0650806	-0.450788	-0.260393	-0.116556	-0.323076	-0.123091	-0.267077	-0.092558	-0.214874	-0.332739	0.0661781	1	-0.0325813	0.183336	-0.120404	-0.0910306	0.549938	-0.140282
	Sign. (a due code)	0.147008	0.129302	0.0419221	0.980283	0.794372	0.695503	0.785163	0.0527425	0.267518	0.645099	0.16471	0.615646	0.254983	0.706269	0.391857	0.151725	0.794171		0.891536	0.466494	0.613112	0.702697	0.0120015	0.555262
	N	19	19	19	20	20	19	20	19	20	18	20	19	20	19	18	20	18	20	20	18	20	20	20	20
24h BALf total protein ug/uL	Correlazione di Pearson	-0.284237	0.286151	-0.0672945	-0.391903	0.276439	-0.138522	0.186676	0.688492	0.51697	0.318931	0.174989	0.194707	0.293075	0.0702201	-0.407903	0.351249	0.50965	-0.0325813	1	0.275157	0.166252	0.154788	-0.00326611	0.190618
	Sign. (a due code)	0.238251	0.234967	0.784295	0.0874636	0.238065	0.5717	0.430667	0.00111684	0.0195901	0.197061	0.46057	0.424419	0.209829	0.775142	0.0928888	0.128875	0.030731	0.891536		0.269121	0.483597	0.514655	0.989097	0.420819
	N	19	19	19	20	20	19	20	19	20	18	20	19	20	19	18	20	18	20	20	18	20	20	20	20
24h BALf MPO	Correlazione di Pearson	-0.0520606	0.0297201	0.637404	-0.0193671	0.455267	0.0425876	-0.191589	0.0329598	-0.242768	0.243736	-0.226647	0.592453	0.0159868	0.676082	0.370242	0.266514	-0.0589487	0.183336	0.275157	1	-0.140556	-0.122752	0.407268	-0.313821
	Sign. (a due code)	0.842705	0.909849	0.00591713	0.9392	0.0576307	0.871077	0.446308	0.896699	0.331718	0.362989	0.365785	0.0122097	0.949798	0.00288731	0.158069	0.285054	0.828321	0.466494	0.269121		0.578013	0.627501	0.0934481	0.204735
	N	17	17	17	18	18	17	18	18	18	16	18	17	18	17	16	18	16	18	18	18	18	18	18	18
24h BALf TNFa (pg/ml)	Correlazione di Pearson	-0.328037	0.326598	0.0835657	0.201006	0.13439	-0.172684	-0.325089	-0.0678455	-0.01764	-0.204954	-0.236192	-0.122195	-0.0172138	-0.197637	-0.207341	-0.0489345	0.650863	-0.120404	0.166252	-0.140556	1	0.997603	0.0418086	0.648888
	Sign. (a due code)	0.170342	0.172337	0.733765	0.395455	0.572153	0.479598	0.161945	0.782569	0.941158	0.414595	0.31608	0.618237	0.942578	0.417342	0.40906	0.837672	0.00344123	0.613112	0.483597	0.578013		2.46376e-22	0.861071	0.00196615
	N	19	19	19	20	20	19	20	19	20	18	20	19	20	19	18	20	18	20	20	18	20	20	20	20
24h BALf IL-6 (pg/ml)	Correlazione di Pearson	-0.31499	0.308568	0.259966	0.196982	0.128592	-0.162704	-0.325096	-0.0778286	-0.0147711	-0.218493	-0.239021	-0.133966	-0.0292203	-0.196113	-0.204913	-0.0688526	0.443417	-0.0910306	0.154788	-0.122752	0.997603	1	0.0299623	0.606534
	Sign. (a due code)	0.189002	0.198672	0.28244	0.405178	0.588989	0.505719	0.161935	0.751474	0.950716	0.383738	0.310146	0.584533	0.902671	0.421016	0.414689	0.773015	0.0653111	0.702697	0.514655	0.627501	2.46376e-22		0.900211	0.00457826
	N	19	19	19	20	20	19	20	19	20	18	20	19	20	19	18	20	18	20	20	18	20	20	20	20
24h BALf RAGE (pg/ml)	Correlazione di Pearson	0.134022	-0.149094	0.516317	0.321177	0.326106	-0.193939	-0.104734	-0.39142	-0.330146	0.0235656	-0.253504	0.30073	0.000595385	0.241478	-0.0271934	0.0425423	0.38386	0.549938	-0.00326611	0.407268	0.0418086	0.0299623	1	0.232901
	Sign. (a due code)	0.584375	0.542401	0.023624	0.16735	0.160559	0.426284	0.660344	0.0974743	0.155138	0.926051	0.280835	0.21091	0.998012	0.319269	0.914703	0.858657	0.115809	0.0120015	0.989097	0.0934481	0.861071	0.900211		0.323066
	N	19	19	19	20	20	19	20	19	20	18	20	19	20	19	18	20	18	20	20	18	20	20	20	20
24h BALf MMP-9 (pg/ml)	Correlazione di Pearson	-0.310558	0.3092	0.081061	0.196907	0.139546	-0.274062	-0.216736	-0.00313429	-0.0662928	-0.0391829	-0.221173	-0.0116291	0.0598934	-0.235103	-0.258396	-0.0231228	0.651337	-0.140282	0.190618	-0.313821	0.648888	0.606534	0.232901	1
	Sign. (a due code)	0.19564	0.197706	0.741481	0.40536	0.557361	0.256201	0.358705	0.98984	0.781253	0.877324	0.348705	0.962314	0.801946	0.332599	0.300532	0.922915	0.0034099	0.555262	0.420819	0.204735	0.00196615	0.00457826	0.323066
	N	19	19	19	20	20	19	20	19	20	18	20	19	20	19	18	20	18	20	20	18	20	20	20	20
